# Supplementary material for: Robust Brewed Tea Waste/Reduced Graphene Oxide Hydrogel for High Performance Flexible Supercapacitors
Source: Polymers (Basel). 2024 Nov 14;16(22):3170. doi: 10.3390/polym16223170 (PMC11598633; doi:10.3390/polym16223170)
Supplement: Supplementary file 1 [file polymers-16-03170-s001.zip]

Archive with 1 entries (1 files):
- polymers-3294945-supplementary.pdf
